# Supplementary material for: Ground Reaction Forces and Energy Exchange During Underwater Walking
Source: Integr Org Biol. 2024 May 2;6(1):obae013. doi: 10.1093/iob/obae013 (PMC11191838; doi:10.1093/iob/obae013)
Supplement: obae013_Supplemental_Files [file obae013_supplemental_files.zip]

Archive with 6 entries (6 files):
- suppmovie1.mp4
- suppmovie2.mp4
- suppmovie3.mp4
- suppmovie4.mp4
- suppmovie5.mp4
- suppmovie6.mov
